# Supplementary material for: Pancreatic Islet Cell Crosstalk: Insight Into α‐/β‐Cell Compensatory Mechanisms
Source: Compr Physiol. 2026 May 1;16:e70158. doi: 10.1002/cph4.70158 (PMC13135108; doi:10.1002/cph4.70158)
Supplement: Supplementary file 1 — Appendix S1: cph470158‐sup‐0001‐Supinfo.zip. [file CPH4-16-e70158-s001.zip]

Archive with 2 entries (2 files):
- Benakova et al. Figures Suplement_FINAL.pdf
- Benakova et al. Supplement FINAL.docx
